# Supplementary material for: Analysis of copy number variations and candidate genes in recurrent pregnancy loss
Source: PeerJ. 2026 Mar 3;14:e20889. doi: 10.7717/peerj.20889 (PMC12965170; doi:10.7717/peerj.20889)
Supplement: Supplemental Information 1 [file peerj-14-20889-s001.xls]

## Sheet: the MIAME checklist
SERIES
# This section describes the overall experiment.
title	Affymetrix SNP-array data for fetal tissue from recurrent pregnancy loss patients
summary	Background. Recurrent pregnancy loss (RPL) is often associated with genetic factors. This study investigates chromosomal abnormalities in RPL by analyzing copy number variations (CNVs) and single nucleotide variants (SNVs). Methods. We conducted a retrospective analysis of 400 RPL patients, with 393 successfully analyzed using CNV-seq and SNP-array after excluding maternal cell contamination (MCC…
summary
overall design	This study analyzed 66 samples (from Recurrent Pregnancy Loss patients with miscarriage at >12 weeks, no maternal cell contamination) using the CytoScan 750K Suite SNP-array platform. No biological/technical replicates, control samples, or reference samples were included; the 66 samples were solely tested via SNP-array to detect chromosomal abnormalities (e.g., CNVs, ROHs) associated with RPL.
contributor	Luming Wang
contributor
SAMPLES
# The Sample names in the first column are arbitrary but they must be unique, and match the column headers of the Matrix table(s) provided.
# A biological sample hyb'd to two arrays should be listed twice in this section (see Metadata example for 250k Nsp and 250k Sty data)
Sample name	title	CHP file	CEL file	source name	organism	characteristics: Gestational Age	molecule	label	description	chip name or GEO platform id
001	fetal tissue_001	001.cychp	001.CEL	fetal tissue	Homo sapiens	14 weeks	genomic DNA	Biotin	Hybridized to CytoScan750K Array	Mapping CytoScan750K Array
002	fetal tissue_002	002.cychp	002.CEL	fetal tissue	Homo sapiens	14 weeks	genomic DNA	Biotin	Hybridized to CytoScan751K Array	Mapping CytoScan751K Array
003	fetal tissue_003	003.cychp	003.CEL	fetal tissue	Homo sapiens	14 weeks	genomic DNA	Biotin	Hybridized to CytoScan752K Array	Mapping CytoScan752K Array
004	fetal tissue_004	004.cychp	004.CEL	fetal tissue	Homo sapiens	14 weeks	genomic DNA	Biotin	Hybridized to CytoScan753K Array	Mapping CytoScan753K Array
005	fetal tissue_005	005.cychp	005.CEL	fetal tissue	Homo sapiens	14 weeks	genomic DNA	Biotin	Hybridized to CytoScan754K Array	Mapping CytoScan754K Array
006	fetal tissue_006	006.cychp	006.CEL	fetal tissue	Homo sapiens	16 weeks	genomic DNA	Biotin	Hybridized to CytoScan755K Array	Mapping CytoScan755K Array
007	fetal tissue_007	007.cychp	007.CEL	fetal tissue	Homo sapiens	14 weeks	genomic DNA	Biotin	Hybridized to CytoScan756K Array	Mapping CytoScan756K Array
008	fetal tissue_008	008.cychp	008.CEL	fetal tissue	Homo sapiens	14 weeks	genomic DNA	Biotin	Hybridized to CytoScan757K Array	Mapping CytoScan757K Array
009	fetal tissue_009	009.cychp	009.CEL	fetal tissue	Homo sapiens	14 weeks	genomic DNA	Biotin	Hybridized to CytoScan758K Array	Mapping CytoScan758K Array
010	fetal tissue_010	010.cychp	010.CEL	fetal tissue	Homo sapiens	14 weeks	genomic DNA	Biotin	Hybridized to CytoScan759K Array	Mapping CytoScan759K Array
011	fetal tissue_011	011.cychp	011.CEL	fetal tissue	Homo sapiens	14 weeks	genomic DNA	Biotin	Hybridized to CytoScan760K Array	Mapping CytoScan760K Array
012	fetal tissue_012	012.cychp	012.CEL	fetal tissue	Homo sapiens	14 weeks	genomic DNA	Biotin	Hybridized to CytoScan761K Array	Mapping CytoScan761K Array
013	fetal tissue_013	013.cychp	013.CEL	fetal tissue	Homo sapiens	14 weeks	genomic DNA	Biotin	Hybridized to CytoScan762K Array	Mapping CytoScan762K Array
014	fetal tissue_014	014.cychp	014.CEL	fetal tissue	Homo sapiens	14 weeks	genomic DNA	Biotin	Hybridized to CytoScan763K Array	Mapping CytoScan763K Array
015	fetal tissue_015	015.cychp	015.CEL	fetal tissue	Homo sapiens	16 weeks	genomic DNA	Biotin	Hybridized to CytoScan764K Array	Mapping CytoScan764K Array
016	fetal tissue_016	016.cychp	016.CEL	fetal tissue	Homo sapiens	14 weeks	genomic DNA	Biotin	Hybridized to CytoScan765K Array	Mapping CytoScan765K Array
017	fetal tissue_017	017.cychp	017.CEL	fetal tissue	Homo sapiens	14 weeks	genomic DNA	Biotin	Hybridized to CytoScan766K Array	Mapping CytoScan766K Array
018	fetal tissue_018	018.cychp	018.CEL	fetal tissue	Homo sapiens	14 weeks	genomic DNA	Biotin	Hybridized to CytoScan767K Array	Mapping CytoScan767K Array
019	fetal tissue_019	019.cychp	019.CEL	fetal tissue	Homo sapiens	14 weeks	genomic DNA	Biotin	Hybridized to CytoScan768K Array	Mapping CytoScan768K Array
020	fetal tissue_020	020.cychp	020.CEL	fetal tissue	Homo sapiens	14 weeks	genomic DNA	Biotin	Hybridized to CytoScan769K Array	Mapping CytoScan769K Array
021	fetal tissue_021	021.cychp	021.CEL	fetal tissue	Homo sapiens	14 weeks	genomic DNA	Biotin	Hybridized to CytoScan770K Array	Mapping CytoScan770K Array
022	fetal tissue_022	022.cychp	022.CEL	fetal tissue	Homo sapiens	14 weeks	genomic DNA	Biotin	Hybridized to CytoScan771K Array	Mapping CytoScan771K Array
023	fetal tissue_023	023.cychp	023.CEL	fetal tissue	Homo sapiens	14 weeks	genomic DNA	Biotin	Hybridized to CytoScan772K Array	Mapping CytoScan772K Array
024	fetal tissue_024	024.cychp	024.CEL	fetal tissue	Homo sapiens	18 weeks	genomic DNA	Biotin	Hybridized to CytoScan773K Array	Mapping CytoScan773K Array
025	fetal tissue_025	025.cychp	025.CEL	fetal tissue	Homo sapiens	14 weeks	genomic DNA	Biotin	Hybridized to CytoScan774K Array	Mapping CytoScan774K Array
026	fetal tissue_026	026.cychp	026.CEL	fetal tissue	Homo sapiens	14 weeks	genomic DNA	Biotin	Hybridized to CytoScan775K Array	Mapping CytoScan775K Array
027	fetal tissue_027	027.cychp	027.CEL	fetal tissue	Homo sapiens	14 weeks	genomic DNA	Biotin	Hybridized to CytoScan776K Array	Mapping CytoScan776K Array
028	fetal tissue_028	028.cychp	028.CEL	fetal tissue	Homo sapiens	14 weeks	genomic DNA	Biotin	Hybridized to CytoScan777K Array	Mapping CytoScan777K Array
029	fetal tissue_029	029.cychp	029.CEL	fetal tissue	Homo sapiens	14 weeks	genomic DNA	Biotin	Hybridized to CytoScan778K Array	Mapping CytoScan778K Array
030	fetal tissue_030	030.cychp	030.CEL	fetal tissue	Homo sapiens	14 weeks	genomic DNA	Biotin	Hybridized to CytoScan779K Array	Mapping CytoScan779K Array
031	fetal tissue_031	031.cychp	031.CEL	fetal tissue	Homo sapiens	14 weeks	genomic DNA	Biotin	Hybridized to CytoScan780K Array	Mapping CytoScan780K Array
032	fetal tissue_032	032.cychp	032.CEL	fetal tissue	Homo sapiens	14 weeks	genomic DNA	Biotin	Hybridized to CytoScan781K Array	Mapping CytoScan781K Array
033	fetal tissue_033	033.cychp	033.CEL	fetal tissue	Homo sapiens	14 weeks	genomic DNA	Biotin	Hybridized to CytoScan782K Array	Mapping CytoScan782K Array
034	fetal tissue_034	034.cychp	034.CEL	fetal tissue	Homo sapiens	14 weeks	genomic DNA	Biotin	Hybridized to CytoScan783K Array	Mapping CytoScan783K Array
035	fetal tissue_035	035.cychp	035.CEL	fetal tissue	Homo sapiens	14 weeks	genomic DNA	Biotin	Hybridized to CytoScan784K Array	Mapping CytoScan784K Array
036	fetal tissue_036	036.cychp	036.CEL	fetal tissue	Homo sapiens	14 weeks	genomic DNA	Biotin	Hybridized to CytoScan785K Array	Mapping CytoScan785K Array
037	fetal tissue_037	037.cychp	037.CEL	fetal tissue	Homo sapiens	22 weeks	genomic DNA	Biotin	Hybridized to CytoScan786K Array	Mapping CytoScan786K Array
038	fetal tissue_038	038.cychp	038.CEL	fetal tissue	Homo sapiens	14 weeks	genomic DNA	Biotin	Hybridized to CytoScan787K Array	Mapping CytoScan787K Array
039	fetal tissue_039	039.cychp	039.CEL	fetal tissue	Homo sapiens	14 weeks	genomic DNA	Biotin	Hybridized to CytoScan788K Array	Mapping CytoScan788K Array
040	fetal tissue_040	040.cychp	040.CEL	fetal tissue	Homo sapiens	14 weeks	genomic DNA	Biotin	Hybridized to CytoScan789K Array	Mapping CytoScan789K Array
041	fetal tissue_041	041.cychp	041.CEL	fetal tissue	Homo sapiens	14 weeks	genomic DNA	Biotin	Hybridized to CytoScan790K Array	Mapping CytoScan790K Array
042	fetal tissue_042	042.cychp	042.CEL	fetal tissue	Homo sapiens	14 weeks	genomic DNA	Biotin	Hybridized to CytoScan791K Array	Mapping CytoScan791K Array
043	fetal tissue_043	043.cychp	043.CEL	fetal tissue	Homo sapiens	14 weeks	genomic DNA	Biotin	Hybridized to CytoScan792K Array	Mapping CytoScan792K Array
044	fetal tissue_044	044.cychp	044.CEL	fetal tissue	Homo sapiens	14 weeks	genomic DNA	Biotin	Hybridized to CytoScan793K Array	Mapping CytoScan793K Array
045	fetal tissue_045	045.cychp	045.CEL	fetal tissue	Homo sapiens	20 weeks	genomic DNA	Biotin	Hybridized to CytoScan794K Array	Mapping CytoScan794K Array
046	fetal tissue_046	046.cychp	046.CEL	fetal tissue	Homo sapiens	14 weeks	genomic DNA	Biotin	Hybridized to CytoScan795K Array	Mapping CytoScan795K Array
047	fetal tissue_047	047.cychp	047.CEL	fetal tissue	Homo sapiens	14 weeks	genomic DNA	Biotin	Hybridized to CytoScan796K Array	Mapping CytoScan796K Array
048	fetal tissue_048	048.cychp	048.CEL	fetal tissue	Homo sapiens	14 weeks	genomic DNA	Biotin	Hybridized to CytoScan797K Array	Mapping CytoScan797K Array
049	fetal tissue_049	049.cychp	049.CEL	fetal tissue	Homo sapiens	16 weeks	genomic DNA	Biotin	Hybridized to CytoScan798K Array	Mapping CytoScan798K Array
050	fetal tissue_050	050.cychp	050.CEL	fetal tissue	Homo sapiens	16 weeks	genomic DNA	Biotin	Hybridized to CytoScan799K Array	Mapping CytoScan799K Array
051	fetal tissue_051	051.cychp	051.CEL	fetal tissue	Homo sapiens	21 weeks	genomic DNA	Biotin	Hybridized to CytoScan800K Array	Mapping CytoScan800K Array
052	fetal tissue_052	052.cychp	052.CEL	fetal tissue	Homo sapiens	20 weeks	genomic DNA	Biotin	Hybridized to CytoScan801K Array	Mapping CytoScan801K Array
053	fetal tissue_053	053.cychp	053.CEL	fetal tissue	Homo sapiens	16 weeks	genomic DNA	Biotin	Hybridized to CytoScan802K Array	Mapping CytoScan802K Array
054	fetal tissue_054	054.cychp	054.CEL	fetal tissue	Homo sapiens	17 weeks	genomic DNA	Biotin	Hybridized to CytoScan803K Array	Mapping CytoScan803K Array
055	fetal tissue_055	055.cychp	055.CEL	fetal tissue	Homo sapiens	16 weeks	genomic DNA	Biotin	Hybridized to CytoScan804K Array	Mapping CytoScan804K Array
056	fetal tissue_056	056.cychp	056.CEL	fetal tissue	Homo sapiens	14 weeks	genomic DNA	Biotin	Hybridized to CytoScan805K Array	Mapping CytoScan805K Array
057	fetal tissue_057	057.cychp	057.CEL	fetal tissue	Homo sapiens	16 weeks	genomic DNA	Biotin	Hybridized to CytoScan806K Array	Mapping CytoScan806K Array
058	fetal tissue_058	058.cychp	058.CEL	fetal tissue	Homo sapiens	14 weeks	genomic DNA	Biotin	Hybridized to CytoScan807K Array	Mapping CytoScan807K Array
059	fetal tissue_059	059.cychp	059.CEL	fetal tissue	Homo sapiens	16 weeks	genomic DNA	Biotin	Hybridized to CytoScan808K Array	Mapping CytoScan808K Array
060	fetal tissue_060	060.cychp	060.CEL	fetal tissue	Homo sapiens	16 weeks	genomic DNA	Biotin	Hybridized to CytoScan809K Array	Mapping CytoScan809K Array
061	fetal tissue_061	061.cychp	061.CEL	fetal tissue	Homo sapiens	18 weeks	genomic DNA	Biotin	Hybridized to CytoScan810K Array	Mapping CytoScan810K Array
062	fetal tissue_062	062.cychp	062.CEL	fetal tissue	Homo sapiens	13 weeks	genomic DNA	Biotin	Hybridized to CytoScan811K Array	Mapping CytoScan811K Array
063	fetal tissue_063	063.cychp	063.CEL	fetal tissue	Homo sapiens	13 weeks	genomic DNA	Biotin	Hybridized to CytoScan812K Array	Mapping CytoScan812K Array
064	fetal tissue_064	064.cychp	064.CEL	fetal tissue	Homo sapiens	14 weeks	genomic DNA	Biotin	Hybridized to CytoScan813K Array	Mapping CytoScan813K Array
065	fetal tissue_065	065.cychp	065.CEL	fetal tissue	Homo sapiens	13 weeks	genomic DNA	Biotin	Hybridized to CytoScan814K Array	Mapping CytoScan814K Array
066	fetal tissue_066	066.cychp	066.CEL	fetal tissue	Homo sapiens	13 weeks	genomic DNA	Biotin	Hybridized to CytoScan815K Array	Mapping CytoScan815K Array
PROTOCOLS
# This section includes protocols and fields which are common to all Samples.
# Protocols which are applicable to specific Samples or specific channels should be included in additional columns of the SAMPLES section instead.
growth protocol	None
treatment protocol	None
extract protocol	Genomic DNA was extracted from fetal tissue using the QIAamp DNA Mini Kit. DNA quality and quantity was assessed using a Nanodrop Spectrophotometer, PicoGreen and agarose gel electrophoresis.
label protocol	As per manufacturer (Affymetrix),prepare labeling Master Mix and add Labeling Master Mix to pre-chilled strip tubes on cooling block on ice.Place the labeling plate in thermal cycler and run CytoScan Label protocol.
hyb protocol	As per manufacturer (Affymetrix),prepare Hybridization Master Mix and add Hybridization Master Mix to the samples.Place the plate onto the pre-heated thermal cycler and run the CytoScan Hyb protocol.Using a P200 pipette, remove 200 µL of the first sample and immediately inject it into an array.Allow the arrays to rotate at 50°C, 60 rpm for 16 to 18 hours.
scan protocol	The Arrays were then washed using Affymetrix fluidics stations, and scanned using the GeneChip® System 3000Dx v.2
data processing	Using ChAS v4.4 for data analysis,Reference Model File Creation is done with fixed parameters in the Reference Creation workflow.Beginning with the raw signal data in the CEL file, the Single Sample CytoScan Workflow implements a series of steps that perform probe set summarization, normalization, removal of variation caused by known properties and residual variation, and completing with calling …
primary data description	The weighted Log2 Ratios are centered on copy number (CN) = 2. In theory, when Log2 Ratio = 0 then CN = 2, when Log2 Ratio = -1 the CN = 1, etc. In truth, microarrays, or any hybridization-based technology, exhibit Log2 Ratio compression due to many factors, so the Log2 Ratios never exhibit the amplitude expected by the math. The following table shows theoretical and actual Log2 Ratios for differ…
